# Supplementary material for: Some Glycoproteins Expressed on the Surface of Immune Cells and Cytokine Plasma Levels Can Be Used as Potential Biomarkers in Patients with Colorectal Cancer
Source: Biomolecules. 2024 Oct 16;14(10):1314. doi: 10.3390/biom14101314 (PMC11505977; doi:10.3390/biom14101314)
Supplement: Supplementary file 1 [file biomolecules-14-01314-s001.zip]

Archive with 1 entries (1 files):
- biomolecules-3211464-supplementary.pdf
